# Supplementary material for: An Ultra-Low Dose of ∆9-Tetrahydrocannabinol Alleviates Alzheimer’s Disease-Related Cognitive Impairments and Modulates TrkB Receptor Expression in a 5XFAD Mouse Model
Source: Int J Mol Sci. 2022 Aug 21;23(16):9449. doi: 10.3390/ijms23169449 (PMC9408848; doi:10.3390/ijms23169449)
Supplement: Supplementary file 1 [file ijms-23-09449-s001.zip]

Archive with 1 entries (1 files):
- ijms-1855472-supplementary.pdf
